# Supplementary material for: Insecticides outweigh rye cover crop in triggering secondary pest outbreaks
Source: Pest Manag Sci. 2025 Aug 2;81(12):7971–84. doi: 10.1002/ps.70109 (PMC12618915; doi:10.1002/ps.70109)
Supplement: Supplementary file 2 — Data S2. Tables. [file PS-81-7971-s002.xlsx]

## Sheet: TS1_Commercial field design
Year	Grower	Field	Field size (ha)	Cover crop level	Irrigation system	Cultivars included in the field	Field size scouted (ha)	% of the field	Plants scouted
2021	Grower A	Field 1	12.45	1:1 ─ 50% rye	Not available	Not available	12.45	1	61.5292
2021	Grower A	Field 2	11.31	1:1 ─ 50% rye	Not available	Not available	11.31	1	55.8952
2021	Grower B	Field 3	10.92	1:3 ─ 25% rye	Not available	Not available	10.92	1	53.9678
2021	Grower B	Field 4	16.35	1:3 ─ 25% rye	Not available	Not available	16.35	1	80.8034
2021	Grower C	Field 5	10.1	1:3 ─ 25% rye	Not available	Not available	10.1	1	49.9152
2021	Grower C	Field 6	13.77	1:3 ─ 25% rye	Not available	Not available	13.77	1	68.0528
2021	Grower D	Field 7	19.53	1:0 ─ 0% rye	Not available	Not available	19.53	1	96.5193
2021	Grower D	Field 8	17.53	1:0 ─ 0% rye	Not available	Not available	17.53	1	86.6351
2021	Grower E	Field 9	14.65	1:0 ─ 0% rye	Not available	Not available	14.65	1	72.4018
2021	Grower E	Field 10	13.31	1:0 ─ 0% rye	Not available	Not available	13.31	1	65.7794
2022	Grower A	Field 11	17.8062	1:1 ─ 50% rye	drip irrigation	Cracker Jack, Fascination	8.90309	0.5	44
2022	Grower A	Field 12	42.8967	1:1 ─ 50% rye	drip irrigation	Cracker Jack	10.9265	0.25	54
2022	Grower A	Field 13	12.5453	1:1 ─ 50% rye	drip irrigation	Captivation, Cracker Jack	12.5453	1	62
2022	Grower B	Field 14	16.5921	1:3 ─ 25% rye	not irrigated	Fascination, Excursion	8.49841	0.5	42
2022	Grower B	Field 15	15.3781	1:3 ─ 25% rye	center-pivot irrigation	Captivation, Destination	7.68903	0.5	38
2022	Grower B	Field 16	15.7828	1:3 ─ 25% rye	drip irrigation	Cracker Jack, Fascination	8.09372	0.5	40
2022	Grower C	Field 17	23.4718	1:3 ─ 25% rye	drip irrigation	Captivation, Cracker Jack, Exclamation	7.68903	0.33	38
2022	Grower C	Field 18	10.1172	1:3 ─ 25% rye	drip irrigation	Captivation, Cracker Jack, Exclamation	10.1172	1	50
2022	Grower C	Field 19	33.5889	1:3 ─ 25% rye	drip irrigation	Captivation, Cracker Jack, Exclamation	8.49841	0.25	42
2022	Grower D	Field 20	25.0905	1:1 ─ 50% rye	drip irrigation	Captivation, Sirius	12.5453	0.5	62
2022	Grower D	Field 21	9.71246	1:1 ─ 50% rye	drip irrigation	Black Jack	9.71246	1	48
2022	Grower D	Field 22	18.2109	1:0 ─ 0% rye	drip irrigation	Black Jack	9.30778	0.5	46
2022	Grower E	Field 23	6.87966	1:0 ─ 0% rye	drip irrigation	Joy Ride	6.87966	1	34
2022	Grower E	Field 24	7.28435	1:0 ─ 0% rye	not irrigated	Joy Ride	7.28435	1	36
2022	Grower E	Field 25	12.95	1:0 ─ 0% rye	not irrigated	Joy Ride	12.95	1	64

## Sheet: TS2_Arthropod groups
		Stage recorded
Scientific name	Taxonomic group	Nymphs	Larvae	Adults
Tetranychus urticae	Spider mites	×		×
Aphis gossypii	Melon aphids	×		×
Acalymma vittatum	Striped cucumber beetles			×
Diabrotica undecimpunctata	Spotted cucumber beetles			×
Anasa tristis	Squash bugs			×
Thysanoptera	Thrips		×	×
Coccinellidae	Lady beetles		×	×
Carabidae	Ground beetles			×
Staphylinidae	Rove beetles			×
Neuroptera	Lacewings		×	×
Anthocoridae	Flower bugs	×		×
Reduviidae	Assassin bugs	×		×
Syrphidae	Hover fly larvae		×
Hymenoptera	Parasitoid wasps			×
Araneae	Spiders	×		×
Syrphidae	Hover fly adults			×

## Sheet: TS3_Economic analysis
Year-site	Insecticide	Rye	Insecticide cost ($ ha-1)	Insecticide cost + price of Beleaf & Zeal applications	Watermelon price ($ ha-1)	Watermelon price after removing watermelons with rind damage or honeydew contamination	Cost-benefit ($ ha-1)
Overall	Threshold (-)	Absence (-)	44.0814	44.0814	5435.59	5395.91	5351.83
	Threshold (-)	Presence (+)	44.0814	44.0814	5241.08	5202.82	5158.74
	Standard (+)	Absence (-)	297.983	559.628	6294.5	5122.46	4562.84
	Standard (+)	Presence (+)	297.983	559.628	6006.61	4888.18	4328.55
2023 TPAC	Threshold (-)	Absence (-)	176.325	176.325	5685.68	5644.17	5467.85
	Threshold (-)	Presence (+)	176.325	176.325	6341.56	6295.27	6118.94
	Standard (+)	Absence (-)	551.475	813.12	9032.2	7350.4	6537.28
	Standard (+)	Presence (+)	551.475	813.12	8807.89	7167.86	6354.74
2024 TPAC	Threshold (-)	Absence (-)	0	0	6518.8	6471.22	6471.22
	Threshold (-)	Presence (+)	0	0	6233.42	6187.91	6187.91
	Standard (+)	Absence (-)	213.485	475.13	5316.18	4326.31	3851.18
	Standard (+)	Presence (+)	213.485	475.13	5859.91	4768.8	4293.67
2024 SWPAC	Threshold (-)	Absence (-)	0	0	4486.06	4453.31	4453.31
	Threshold (-)	Presence (+)	0	0	4214.69	4183.92	4183.92
	Standard (+)	Absence (-)	213.485	475.13	5198.02	4230.15	3755.02
	Standard (+)	Presence (+)	213.485	475.13	4491.06	3654.83	3179.7
2024 SEPAC	Threshold (-)	Absence (-)	0	0	5051.82	5014.94	5014.94
	Threshold (-)	Presence (+)	0	0	4174.64	4144.16	4144.16
	Standard (+)	Absence (-)	213.485	475.13	5631.6	4583	4107.87
	Standard (+)	Presence (+)	213.485	475.13	4867.57	3961.23	3486.1

## Sheet: TS4_Statistical results
Study	Response variable: taxoconic group and variable metric	General and separate models	Fixed factor	Degrees of freedom	Estimate	Std. Error (±)	Z/T value	P value
On-farm survey	Striped + spotted cucumber beetles	General	Rye level	2	0.139878	0.317997	1.06527	0.5961
			Year	1	0.205215	0.279916	0.733144	0.4635
	Spider mites	General	Rye level	2	1.333	0.57815	2.73201	0.02395	*
			Year	1	-0.3294	0.5311	-0.62	0.53508
		2021	Rye level	2	1.49825	0.79615	2.33583	0.065347	.
		2022	Rye level	2	1.2805	0.75285	2.04802	0.1228
	Melon aphids	General	Rye level	2	-1.19495	0.57505	2.51364	0.0424599	*
			Year	1	0.8088	0.7623	1.061	0.288686
		2021	Rye level	2	-0.82515	0.8864	1.44724	0.3509
		2022	Rye level	2	-1.4056	0.7245	2.29087	0.07251	.
	Natural enemies (combined)	2022	Rye level	2	0.07955	0.38765	1.8923	0.1669
Research-plot trial	Striped + spotted cucumber beetles	General	Insecticide	1	1.998	0.2163	9.23704	< 0.001	***
			Rye	1	0.33919	0.25442	1.33319	0.182463
			Year-site	3	-1.08911	0.453163	3.89507	< 0.01	**
			Insecticide*Rye	1	-0.29516	0.2892	1.02059	0.307443
			Insecticide*Year-site	3	-0.998243	0.519797	4.48394	< 0.001	***
			Rye*Year-site	3	-0.289463	0.607823	1.61555	0.455741
			Insecticide*Rye*Year-site	3	0.356267	0.701077	1.07847	0.761867
	Striped + spotted cucumber beetles	2023 TPAC	Insecticide	1	2.0059	0.1917	10.463	< 0.001	***
			Rye	1	0.3388	0.2338	1.449	0.147304
			Insecticide*Rye	1	-0.2673	0.2536	-1.054	0.291992
	Striped + spotted cucumber beetles	2024 TPAC	Insecticide	1	1.74856	0.70626	2.476	0.0133	*
			Rye	1	0.5114	0.79954	0.64	0.5224
			Insecticide*Rye	1	0.04934	0.88907	0.055	0.9557
	Striped + spotted cucumber beetles	2024 SWPAC	Insecticide	1	0.4516	0.3795	1.19	0.234
			Rye	1	-0.3947	0.4424	-0.892	0.372
			Insecticide*Rye	1	0.3103	0.5648	0.55	0.583
	Striped + spotted cucumber beetles	2024 SEPAC	Insecticide	1	0.7954	0.2293	3.468	< 0.001	***
			Rye	1	0.0732	0.2659	0.275	0.783099
			Insecticide*Rye	1	-0.2475	0.3282	-0.754	0.450693
	Spider mites	General	Insecticide	1	-0.71469	0.19774	-3.614	< 0.001	***
			Rye	1	0.28055	0.19601	1.431	0.152332
			Year-site	3	1.86339	0.204607	13.5074	< 0.001	***
			Insecticide*Rye	1	-0.07762	0.27863	-0.279	0.780581
	Spider mites	2023 TPAC	Insecticide	1	-0.73825	0.37188	-1.985	0.0471	*
			Rye	1	0.71805	0.36595	1.962	0.0497	*
			Insecticide*Rye	1	-0.808	0.52621	-1.535	0.1247
	Spider mites	2024 TPAC	Insecticide	1	-0.7072	0.4831	-1.464	0.143
			Rye	1	0.302	0.4803	0.629	0.529
			Insecticide*Rye	1	0.2153	0.6807	0.316	0.752
	Spider mites	2024 SWPAC	Insecticide	1	-0.40329	0.17337	-2.326	0.02	*
			Rye	1	-0.01883	0.17229	-0.109	0.913
			Insecticide*Rye	1	0.20801	0.24446	0.851	0.3948
	Spider mites	2024 SEPAC	Insecticide	1	-0.84046	0.22008	-3.819	< 0.001	***
			Rye	1	-0.0218	0.21615	-0.101	0.919662
			Insecticide*Rye	1	0.08876	0.30839	0.288	0.773487
	Melon aphids	General	Insecticide	1	-0.1485	0.3617	-0.41	0.681457
			Rye	1	-0.2138	0.3401	-0.629	0.529641
			Year-site	3	1.14913	0.41373	3.62173	< 0.01	**
			Insecticide*Rye	1	0.6523	0.4846	1.346	0.178285
	Melon aphids	2023 TPAC	Insecticide	1	1.7612	0.4991	3.529	< 0.001	***
			Rye	1	-0.1568	0.5035	-0.312	0.755411
			Insecticide*Rye	1	0.9797	0.7061	1.387	0.165297
	Melon aphids	2024 TPAC	Insecticide	1	-2.40407	0.46344	-5.187	< 0.001	***
			Rye	1	-0.04799	0.45735	-0.105	0.9164
			Insecticide*Rye	1	1.24865	0.65212	1.915	0.0555	.
	Melon aphids	2024 SWPAC	Insecticide	1	0.4824	0.2789	1.729	0.083749	.
			Rye	1	-0.1926	0.2596	-0.742	0.458039
			Insecticide*Rye	1	-0.0982	0.3693	-0.266	0.79032
	Melon aphids	2024 SEPAC	Insecticide	1	-1.154	0.4918	-2.346	0.019	*
			Rye	1	-0.2347	0.4881	-0.481	0.631
			Insecticide*Rye	1	-0.4907	0.6909	-0.71	0.478
	Natural enemies (combined)	General	Insecticide	1	0.58547	0.09214	6.354	< 0.001	***
			Rye	1	-0.01908	0.1045	-0.183	0.855
			Year-site	3	0.0867	0.10166	4.0265	< 0.01	**
			Insecticide*Rye	1	0.02955	0.12979	0.228	0.82
	Natural enemies (combined)	2023 TPAC	Insecticide	1	0.71149	0.16458	4.323	< 0.001	***
			Rye	1	0.02439	0.18964	0.129	0.8977
			Insecticide*Rye	1	0.08731	0.22934	0.381	0.7034
	Natural enemies (combined)	2024 TPAC	Insecticide	1	0.49554	0.1774	2.793	< 0.01	**
			Rye	1	0.02721	0.19498	0.14	0.88899
			Insecticide*Rye	1	0.0099	0.24619	0.04	0.96792
	Natural enemies (combined)	2024 SWPAC	Insecticide	1	0.519	0.2107	2.464	0.0137	*
			Rye	1	-6.287e-07	0.2363	0	1
			Insecticide*Rye	1	-0.05033	0.2998	-0.168	0.8667
	Natural enemies (combined)	2024 SEPAC	Insecticide	1	0.560755	0.187456	2.991	< 0.01	**
			Rye	1	-0.155487	0.220205	-0.706	0.48013
			Insecticide*Rye	1	0.008161	0.273535	0.03	0.9762
	Lady beetles	General	Insecticide	1	0.5108	0.2016	2.534	0.0113	*
			Rye	1	-0.1015	0.2306	-0.44	0.66
			Year-site	3	0.4906	0.235	3.57307	< 0.01	**
			Insecticide*Rye	1	0.2251	0.2855	0.788	0.4306
	Lady beetles	2023 TPAC	Insecticide	1	1.2611	0.4446	2.837	< 0.01	**
			Rye	1	-0.2683	0.5972	-0.449	0.65326
			Insecticide*Rye	1	0.6957	0.6502	1.07	0.28461
	Lady beetles	2024 TPAC	Insecticide	1	0.5416	0.3566	1.519	0.129
			Rye	1	0.1978	0.3824	0.517	0.605
			Insecticide*Rye	1	-0.2733	0.4885	-0.559	0.576
	Lady beetles	2024 SWPAC	Insecticide	1	0.12062	0.36408	0.331	0.74
			Rye	1	-0.05265	0.37716	-0.14	0.889
			Insecticide*Rye	1	-0.14802	0.52225	-0.283	0.777
	Lady beetles	2024 SEPAC	Insecticide	1	0.1759	0.4414	0.398	0.69
			Rye	1	-0.619	0.5265	-1.176	0.24
			Insecticide*Rye	1	0.7685	0.6573	1.169	0.242
	Ground + rove beetles	General	Insecticide	1	0.6932	0.5714	1.213	0.225
			Rye	1	-0.1053	0.6401	-0.165	0.869
			Year-site	3	-0.174673	0.587337	0.91027	0.8426
			Insecticide*Rye	1	0.4418	0.7423	0.595	0.552
	Lacewings	General	Insecticide	1	0.33821	0.24384	1.387	0.165
			Rye	1	-0.06291	0.26599	-0.237	0.813
			Year-site	3	0.30192	0.30345	6.5181	< 0.001	***
			Insecticide*Rye	1	0.03649	0.34596	0.105	0.916
	Lacewings	2023 TPAC	Insecticide	1	0.71149	0.16458	4.323	< 0.001	***
			Rye	1	0.02439	0.18964	0.129	0.8977
			Insecticide*Rye	1	0.08731	0.22934	0.381	0.7034
	Lacewings	2024 TPAC	Insecticide	1	0.49554	0.1774	2.793	< 0.01	**
			Rye	1	0.02721	0.19498	0.14	0.88899
			Insecticide*Rye	1	0.0099	0.24619	0.04	0.96792
	Lacewings	2024 SWPAC	Insecticide	1	0.519	0.2107	2.464	0.0137	*
			Rye	1	-6.287e-07	0.2363	0	1
			Insecticide*Rye	1	-0.05033	0.2998	-0.168	0.8667
	Lacewings	2024 SEPAC	Insecticide	1	0.560755	0.187456	2.991	< 0.01	**
			Rye	1	-0.155487	0.220205	-0.706	0.48013
			Insecticide*Rye	1	0.008161	0.273535	0.03	0.9762
	Flower + assassin bugs	General	Insecticide	1	0.8938	0.3317	2.695	< 0.01	**
			Rye	1	0.1777	0.3777	0.47	0.63806
			Year-site	3	-0.806	0.323367	3.51374	< 0.01	**
			Insecticide*Rye	1	-0.4806	0.4624	-1.039	0.29864
	Flower + assassin bugs	2023 TPAC	Insecticide	1	1.2927	0.497	2.601	< 0.01	**
			Rye	1	0.3054	0.567	0.539	0.59014
			Insecticide*Rye	1	-0.9791	0.6895	-1.42	0.15562
	Flower + assassin bugs	2024 TPAC	Insecticide	1	0.3101	0.67643	0.458	0.647
			Rye	1	-0.09531	0.71565	-0.133	0.894
			Insecticide*Rye	1	0.09533	0.91804	0.104	0.917
	Flower + assassin bugs	2024 SWPAC	Insecticide	1	0.788338	0.729939	1.08	0.28
			Rye	1	-0.0001273	0.833539	0	1
			Insecticide*Rye	1	0.374872	0.919856	0.408	0.684
	Flower + assassin bugs	2024 SEPAC	Insecticide	1	0.6061	0.7819	0.775	0.438
			Rye	1	0.4054	0.8277	0.49	0.624
			Insecticide*Rye	1	-0.7239	1.0791	-0.671	0.502
	Parasitoid wasps	General	Insecticide	1	0.6161	0.4074	1.512	0.13
			Rye	1	-0.3874	0.5159	-0.751	0.453
			Year-site	3	-1.04363	0.464967	3.6792	< 0.01	**
			Insecticide*Rye	1	0.2418	0.6258	0.386	0.699
	Parasitoid wasps	2023 TPAC	Insecticide	1	1.0107	0.7731	1.307	0.191
			Rye	1	-0.5933	1.0388	-0.571	0.568
			Insecticide*Rye	1	0.5379	1.2114	0.444	0.657
	Parasitoid wasps	2024 TPAC	Insecticide	1	0.3101	0.6311	0.491	0.623
			Rye	1	-4.099e-05	0.685	0	1
			Insecticide*Rye	1	-0.143	0.9103	-0.157	0.875
	Parasitoid wasps	2024 SWPAC	Insecticide	1	0.6931	1.011	0.686	0.493
			Rye	1	-1.3863	1.7806	-0.779	0.436
			Insecticide*Rye	1	1.0987	1.9709	0.557	0.577
	Parasitoid wasps	2024 SEPAC	Insecticide	1	-0.2877	1.2699	-0.227	0.821
			Rye	1	-0.6932	1.3975	-0.496	0.62
			Insecticide*Rye	1	-0.4055	2.2095	-0.184	0.854
	Spiders	General	Insecticide	1	0.61026	0.13124	4.65	< 0.001	***
			Rye	1	0.02801	0.14768	0.19	0.85
			Year-site	3	0.05152	0.14716	6.47094	< 0.001	***
			Insecticide*Rye	1	-0.01473	0.18347	-0.08	0.936
	Spiders	2023 TPAC	Insecticide	1	0.542318	0.210552	2.576	0.01	*
			Rye	1	0.04879	0.232368	0.21	0.834
			Insecticide*Rye	1	-0.003325	0.291767	-0.011	0.991
	Spiders	2024 TPAC	Insecticide	1	0.53408	0.29733	1.796	0.0611	.
			Rye	1	0.01941	0.32695	0.059	0.9527
			Insecticide*Rye	1	0.09965	0.40534	0.246	0.8058
	Spiders	2024 SWPAC	Insecticide	1	0.8109	0.3559	2.278	0.0227	*
			Rye	1	0.1178	0.4065	0.29	0.772
			Insecticide*Rye	1	-0.1317	0.4907	-0.268	0.7883
	Spiders	2024 SEPAC	Insecticide	1	0.64898	0.22165	2.928	< 0.01	**
			Rye	1	-0.03135	0.25361	-0.124	0.901608
			Insecticide*Rye	1	-0.04575	0.31249	-0.146	0.883611
	Hover fly adults	General	Insecticide	1	0.54363	0.22317	2.436	0.0149	*
			Rye	1	0.09534	0.24349	0.392	0.6954
			Year-site	3	0.3286	0.23984	5.3294	< 0.001	***
			Insecticide*Rye	1	-0.02679	0.30517	-0.088	0.9301
	Hover fly adults	2023 TPAC	Insecticide	1	0.31359	0.46184	0.679	0.497
			Rye	1	0.191	0.45482	0.42	0.675
			Insecticide*Rye	1	-0.01513	0.58991	-0.026	0.98
	Hover fly adults	2024 TPAC	Insecticide	1	0.84678	0.66696	1.27	0.204
			Rye	1	0.10526	0.76351	0.138	0.89
			Insecticide*Rye	1	-0.05875	0.90456	-0.065	0.948
	Hover fly adults	2024 SWPAC	Insecticide	1	0.34627	0.40344	0.858	0.391
			Rye	1	-0.07145	0.44337	-0.161	0.872
			Insecticide*Rye	1	0.41831	0.54999	0.761	0.447
	Hover fly adults	2024 SEPAC	Insecticide	1	0.7082	0.349	2.029	0.0424	*
			Rye	1	0.167	0.3811	0.438	0.6612
			Insecticide*Rye	1	-0.3644	0.4831	-0.754	0.4507
	Fruit set (sqrt transformed)	General	Insecticide	1	-0.11778	0.07987	-1.475	0.141
			Rye	1	0.0698	0.07963	0.877	0.381
			Year-site	3	0.13894	0.20793	1.6555	0.4333
			Insecticide*Rye	1	-0.07493	0.11279	-0.664	0.507
	Fruit set (sqrt transformed)	2023 TPAC	Insecticide	1	-0.286269	0.136107	-2.103	0.0382	*
			Rye	1	0.002314	0.136107	0.017	0.9865
			Insecticide*Rye	1	-0.059467	0.192484	-0.309	0.7581
	Fruit set (sqrt transformed)	2024 TPAC	Insecticide	1	0.008415	0.134802	0.062	0.95039
			Rye	1	-0.044505	0.134802	-0.33	0.74222
			Insecticide*Rye	1	-0.028658	0.189538	-0.151	0.880229
	Fruit set (sqrt transformed)	2024 SWPAC	Insecticide	1	-0.01317	0.14757	-0.089	0.929
			Rye	1	0.20347	0.14757	1.379	0.172
			Insecticide*Rye	1	-0.2179	0.2087	-1.044	0.3
	Fruit set (sqrt transformed)	2024 SEPAC	Insecticide	1	-0.1338	0.1758	-0.761	0.449
			Rye	1	0.1317	0.1736	0.759	0.45
			Insecticide*Rye	1	-0.0228	0.2486	-0.092	0.927
	Fruit weight (sqrt transformed)	General	Insecticide	1	-0.05507	0.03779	-1.457	0.149
			Rye	1	-0.02035	0.03698	-0.55	0.584
			Year-site	3	-0.07759	0.145467	2.34955	0.1374
			Insecticide*Rye	1	0.05625	0.05316	1.058	0.293
	Fruit weight (sqrt transformed)	2023 TPAC	Insecticide	1	-0.201147	0.087572	-2.297	0.0361	*
			Rye	1	0.002496	0.085623	0.029	0.9772
			Insecticide*Rye	1	0.010849	0.124685	0.087	0.9318
	Fruit weight	2024 TPAC	Insecticide	1	0.1631	0.2603	0.627	0.541
			Rye	1	-0.3415	0.2629	-1.299	0.213
			Insecticide*Rye	1	0.5633	0.3686	1.528	0.149
	Fruit weight	2024 SWPAC	Insecticide	1	-0.2365	0.1899	-1.246	0.2139
			Rye	1	-0.2832	0.1805	-1.569	0.1178
			Insecticide*Rye	1	0.4533	0.2617	1.732	0.0843	.
	Fruit weight (sqrt transformed)	2024 SEPAC	Insecticide	1	-0.01286	0.05872	-0.219	0.829
			Rye	1	0.01479	0.05517	0.268	0.793
			Insecticide*Rye	1	0.04694	0.08046	0.583	0.568
	Rind damage	General	Insecticide	1	1.7546	0.4336	4.046	< 0.001	***
			Rye	1	0.267	0.4391	0.608	0.54316
			Year-site	3	-2.463	0.322	-7.65	< 0.001	***
			Insecticide*Rye	1	-0.3606	0.5902	-0.611	0.54117
	Rind damage	2024 TPAC	Insecticide	1	1.6663	0.9392	1.774	0.076	.
			Rye	1	-0.6633	1.342	-0.494	0.621
			Insecticide*Rye	1	1.2611	1.4925	0.845	0.398
	Rind damage	2024 SEPAC	Insecticide	1	1.8819	0.4974	3.784	< 0.001	***
			Rye	1	0.3317	0.4776	0.695	0.487311
			Insecticide*Rye	1	-1.0257	0.6644	-1.544	0.122662
	Honeydew	General	Rye	1	1.1746	0.8678	1.353	0.176
			Year-site	3	0.3372	0.8491	0.397	0.691
		2024 TPAC	Rye	1	1.47034	0.00218	674.6	< 0.001	***
		2024 SEPAC	Rye	1	0.8611	1.2431	0.693	0.489

## Sheet: TS5_Arthropod numbers
	Standard insecticide + Rye presence			Standard insecticide + Rye absence			Threshold insecticide + Rye presence			Threshold insecticide + Rye absence
Taxonomic group	No. individuals	Mean	± SE	No. individuals	Mean	± SE	No. individuals	Mean	± SE	No. individuals	Mean	± SE	TOTAL
Spider mites	49772	62.6063	6.86923	55692	70.0528	7.48728	26208	32.966	3.69478	31247	39.3138	4.3208	162919
Melon aphids	12361	15.5484	3.11229	10300	12.956	2.80495	6076	7.64277	2.38564	11783	14.8214	4.79264	40520
Striped cucumber beetles	207	0.260377	0.037455	222	0.279245	0.04651	908	1.14214	0.140328	978	1.23019	0.164618	2315
Spotted cucumber beetles	20	0.0251572	0.00672674	39	0.0490566	0.0107867	93	0.116981	0.020645	75	0.0943396	0.0150055	227
Squash bugs	7	0.00880503	0.00374169	2	0.00251572	0.00177551	20	0.0251572	0.00648634	18	0.0226415	0.00516197	47
Thrips	548	0.689308	0.108884	640	0.805031	0.138353	640	0.805031	0.13712	560	0.704403	0.118828	2388
Lady beetles	114	0.143396	0.0172316	103	0.12956	0.0168593	190	0.238994	0.0264883	215	0.27044	0.0307294	622
Ground beetles	8	0.0100629	0.00432145	6	0.00754717	0.0030518	15	0.0188679	0.00474074	17	0.0213837	0.0064148	46
Rove beetles	2	0.00251572	0.00177551	3	0.00377358	0.0028084	5	0.00628931	0.00279128	11	0.0138365	0.00673297	21
Lacewings	82	0.103145	0.018719	77	0.0968554	0.0160712	115	0.144654	0.0232067	112	0.14088	0.0230546	386
Flower bugs	31	0.0389937	0.00770435	38	0.0477987	0.00996715	57	0.0716981	0.0111828	43	0.054088	0.0100837	169
Assassin bugs	5	0.00628931	0.00279128	5	0.00628931	0.00331174	31	0.0389937	0.0104967	22	0.027673	0.00593433	63
Hover fly larvae	2	0.00251572	0.00177551	0	0	0	7	0.00880503	0.00374169	10	0.0125786	0.00429641	19
Parasitoid wasps	28	0.0352201	0.00807357	19	0.0238994	0.00662529	52	0.0654088	0.0159308	45	0.0566038	0.0210637	144
Spiders	257	0.332076	0.0312656	268	0.341509	0.0322432	478	0.611321	0.0483545	485	0.619497	0.0511826	1488
Hover fly adults	90	0.113208	0.0165967	99	0.124528	0.0171881	155	0.194969	0.0234534	166	0.208805	0.0246961	510
